# Supplementary material for: Association between Dining with Companions and Depression among Korean Adults
Source: Nutrients. 2022 Jul 10;14(14):2834. doi: 10.3390/nu14142834 (PMC9325312; doi:10.3390/nu14142834)
Supplement: Supplementary file 1 [file nutrients-14-02834-s001.zip]

Archive with 1 entries (1 files):
- nutrients-1783361-supplementary.pdf
